# Supplementary material for: Decolorization with Warmth–Coolness Adjustment in an Opponent and Complementary Color System
Source: J Imaging. 2025 Jun 18;11(6):199. doi: 10.3390/jimaging11060199 (PMC12194648; doi:10.3390/jimaging11060199)
Supplement: Supplementary file 1 [file jimaging-11-00199-s001.zip]

Archive with 1,821 entries (1,814 files):
- DWCA_code/
- DWCA_code/dataset/
- DWCA_code/dataset/cadik/
- DWCA_code/dataset/cadik/original/
- DWCA_code/dataset/cadik/original/1.png
- DWCA_code/dataset/cadik/original/10.png
- DWCA_code/dataset/cadik/original/11.png
- DWCA_code/dataset/cadik/original/12.png
- DWCA_code/dataset/cadik/original/13.png
- DWCA_code/dataset/cadik/original/14.png
- DWCA_code/dataset/cadik/original/15.png
- DWCA_code/dataset/cadik/original/16.png
- DWCA_code/dataset/cadik/original/17.png
- DWCA_code/dataset/cadik/original/18.png
- DWCA_code/dataset/cadik/original/19.png
- DWCA_code/dataset/cadik/original/2.png
- DWCA_code/dataset/cadik/original/20.png
- DWCA_code/dataset/cadik/original/21.png
- DWCA_code/dataset/cadik/original/22.png
- DWCA_code/dataset/cadik/original/23.png
- DWCA_code/dataset/cadik/original/24.png
- DWCA_code/dataset/cadik/original/3.png
- DWCA_code/dataset/cadik/original/4.png
- DWCA_code/dataset/cadik/original/5.png
- DWCA_code/dataset/cadik/original/6.png
- DWCA_code/dataset/cadik/original/7.png
- DWCA_code/dataset/cadik/original/8.png
- DWCA_code/dataset/cadik/original/9.png
- DWCA_code/dataset/color250/
- DWCA_code/dataset/color250/1.png
- DWCA_code/dataset/color250/10.png
- DWCA_code/dataset/color250/100.png
- DWCA_code/dataset/color250/100_1.png
- DWCA_code/dataset/color250/100_2.png
- DWCA_code/dataset/color250/100_3.png
- DWCA_code/dataset/color250/100_4.png
- DWCA_code/dataset/color250/100_5.png
- DWCA_code/dataset/color250/100_6.png
- DWCA_code/dataset/color250/101.png
- DWCA_code/dataset/color250/101_1.png
- DWCA_code/dataset/color250/101_2.png
- DWCA_code/dataset/color250/101_3.png
- DWCA_code/dataset/color250/101_4.png
- DWCA_code/dataset/color250/101_5.png
- DWCA_code/dataset/color250/101_6.png
- DWCA_code/dataset/color250/102.png
- DWCA_code/dataset/color250/102_1.png
- DWCA_code/dataset/color250/102_2.png
- DWCA_code/dataset/color250/102_3.png
- DWCA_code/dataset/color250/102_4.png
- DWCA_code/dataset/color250/102_5.png
- DWCA_code/dataset/color250/102_6.png
- DWCA_code/dataset/color250/103.png
- DWCA_code/dataset/color250/103_1.png
- DWCA_code/dataset/color250/103_2.png
- DWCA_code/dataset/color250/103_3.png
- DWCA_code/dataset/color250/103_4.png
- DWCA_code/dataset/color250/103_5.png
- DWCA_code/dataset/color250/103_6.png
- DWCA_code/dataset/color250/104.png
- DWCA_code/dataset/color250/104_1.png
- DWCA_code/dataset/color250/104_2.png
- DWCA_code/dataset/color250/104_3.png
- DWCA_code/dataset/color250/104_4.png
- DWCA_code/dataset/color250/104_5.png
- DWCA_code/dataset/color250/104_6.png
- DWCA_code/dataset/color250/105.png
- DWCA_code/dataset/color250/105_1.png
- DWCA_code/dataset/color250/105_2.png
- DWCA_code/dataset/color250/105_3.png
- DWCA_code/dataset/color250/105_4.png
- DWCA_code/dataset/color250/105_5.png
- DWCA_code/dataset/color250/105_6.png
- DWCA_code/dataset/color250/106.png
- DWCA_code/dataset/color250/106_1.png
- DWCA_code/dataset/color250/106_2.png
- DWCA_code/dataset/color250/106_3.png
- DWCA_code/dataset/color250/106_4.png
- DWCA_code/dataset/color250/106_5.png
- DWCA_code/dataset/color250/106_6.png
- DWCA_code/dataset/color250/107.png
- DWCA_code/dataset/color250/107_1.png
- DWCA_code/dataset/color250/107_2.png
- DWCA_code/dataset/color250/107_3.png
- DWCA_code/dataset/color250/107_4.png
- DWCA_code/dataset/color250/107_5.png
- DWCA_code/dataset/color250/107_6.png
- DWCA_code/dataset/color250/108.png
- DWCA_code/dataset/color250/108_1.png
- DWCA_code/dataset/color250/108_2.png
- DWCA_code/dataset/color250/108_3.png
- DWCA_code/dataset/color250/108_4.png
- DWCA_code/dataset/color250/108_5.png
- DWCA_code/dataset/color250/108_6.png
- DWCA_code/dataset/color250/109.png
- DWCA_code/dataset/color250/109_1.png
- DWCA_code/dataset/color250/109_2.png
- DWCA_code/dataset/color250/109_3.png
- DWCA_code/dataset/color250/109_4.png
- DWCA_code/dataset/color250/109_5.png
- DWCA_code/dataset/color250/109_6.png
- DWCA_code/dataset/color250/10_1.png
- DWCA_code/dataset/color250/10_2.png
- DWCA_code/dataset/color250/10_3.png
- DWCA_code/dataset/color250/10_4.png
- DWCA_code/dataset/color250/10_5.png
- DWCA_code/dataset/color250/10_6.png
- DWCA_code/dataset/color250/11.png
- DWCA_code/dataset/color250/110.png
- DWCA_code/dataset/color250/110_1.png
- DWCA_code/dataset/color250/110_2.png
- DWCA_code/dataset/color250/110_3.png
- DWCA_code/dataset/color250/110_4.png
- DWCA_code/dataset/color250/110_5.png
- DWCA_code/dataset/color250/110_6.png
- DWCA_code/dataset/color250/111.png
- DWCA_code/dataset/color250/111_1.png
- DWCA_code/dataset/color250/111_2.png
- DWCA_code/dataset/color250/111_3.png
- DWCA_code/dataset/color250/111_4.png
- DWCA_code/dataset/color250/111_5.png
- DWCA_code/dataset/color250/111_6.png
- DWCA_code/dataset/color250/112.png
- DWCA_code/dataset/color250/112_1.png
- DWCA_code/dataset/color250/112_2.png
- DWCA_code/dataset/color250/112_3.png
- DWCA_code/dataset/color250/112_4.png
- DWCA_code/dataset/color250/112_5.png
- DWCA_code/dataset/color250/112_6.png
- DWCA_code/dataset/color250/113.png
- DWCA_code/dataset/color250/113_1.png
- DWCA_code/dataset/color250/113_2.png
- DWCA_code/dataset/color250/113_3.png
- DWCA_code/dataset/color250/113_4.png
- DWCA_code/dataset/color250/113_5.png
- DWCA_code/dataset/color250/113_6.png
- DWCA_code/dataset/color250/114.png
- DWCA_code/dataset/color250/114_1.png
- DWCA_code/dataset/color250/114_2.png
- DWCA_code/dataset/color250/114_3.png
- DWCA_code/dataset/color250/114_4.png
- DWCA_code/dataset/color250/114_5.png
- DWCA_code/dataset/color250/114_6.png
- DWCA_code/dataset/color250/115.png
- DWCA_code/dataset/color250/115_1.png
- DWCA_code/dataset/color250/115_2.png
- DWCA_code/dataset/color250/115_3.png
- DWCA_code/dataset/color250/115_4.png
- DWCA_code/dataset/color250/115_5.png
- DWCA_code/dataset/color250/115_6.png
- DWCA_code/dataset/color250/116.png
- DWCA_code/dataset/color250/116_1.png
- DWCA_code/dataset/color250/116_2.png
- DWCA_code/dataset/color250/116_3.png
- DWCA_code/dataset/color250/116_4.png
- DWCA_code/dataset/color250/116_5.png
- DWCA_code/dataset/color250/116_6.png
- DWCA_code/dataset/color250/117.png
- DWCA_code/dataset/color250/117_1.png
- DWCA_code/dataset/color250/117_2.png
- DWCA_code/dataset/color250/117_3.png
- DWCA_code/dataset/color250/117_4.png
- DWCA_code/dataset/color250/117_5.png
- DWCA_code/dataset/color250/117_6.png
- DWCA_code/dataset/color250/118.png
- DWCA_code/dataset/color250/118_1.png
- DWCA_code/dataset/color250/118_2.png
- DWCA_code/dataset/color250/118_3.png
- DWCA_code/dataset/color250/118_4.png
- DWCA_code/dataset/color250/118_5.png
- DWCA_code/dataset/color250/118_6.png
- DWCA_code/dataset/color250/119.png
- DWCA_code/dataset/color250/119_1.png
- DWCA_code/dataset/color250/119_2.png
- DWCA_code/dataset/color250/119_3.png
- DWCA_code/dataset/color250/119_4.png
- DWCA_code/dataset/color250/119_5.png
- DWCA_code/dataset/color250/119_6.png
- DWCA_code/dataset/color250/11_1.png
- DWCA_code/dataset/color250/11_2.png
- DWCA_code/dataset/color250/11_3.png
- DWCA_code/dataset/color250/11_4.png
- DWCA_code/dataset/color250/11_5.png
- DWCA_code/dataset/color250/11_6.png
- DWCA_code/dataset/color250/12.png
- DWCA_code/dataset/color250/120.png
- DWCA_code/dataset/color250/120_1.png
- DWCA_code/dataset/color250/120_2.png
- DWCA_code/dataset/color250/120_3.png
- DWCA_code/dataset/color250/120_4.png
- DWCA_code/dataset/color250/120_5.png
- DWCA_code/dataset/color250/120_6.png
- DWCA_code/dataset/color250/121.png
- DWCA_code/dataset/color250/121_1.png
- DWCA_code/dataset/color250/121_2.png
- DWCA_code/dataset/color250/121_3.png
- DWCA_code/dataset/color250/121_4.png
- DWCA_code/dataset/color250/121_5.png
- DWCA_code/dataset/color250/121_6.png
- DWCA_code/dataset/color250/122.png
- DWCA_code/dataset/color250/122_1.png
- DWCA_code/dataset/color250/122_2.png
- DWCA_code/dataset/color250/122_3.png
- DWCA_code/dataset/color250/122_4.png
- DWCA_code/dataset/color250/122_5.png
- DWCA_code/dataset/color250/122_6.png
- DWCA_code/dataset/color250/123.png
- DWCA_code/dataset/color250/123_1.png
- DWCA_code/dataset/color250/123_2.png
- DWCA_code/dataset/color250/123_3.png
- DWCA_code/dataset/color250/123_4.png
- DWCA_code/dataset/color250/123_5.png
- DWCA_code/dataset/color250/123_6.png
- DWCA_code/dataset/color250/124.png
- DWCA_code/dataset/color250/124_1.png
- DWCA_code/dataset/color250/124_2.png
- DWCA_code/dataset/color250/124_3.png
- DWCA_code/dataset/color250/124_4.png
- DWCA_code/dataset/color250/124_5.png
- DWCA_code/dataset/color250/124_6.png
- DWCA_code/dataset/color250/125.png
- DWCA_code/dataset/color250/125_1.png
- DWCA_code/dataset/color250/125_2.png
- DWCA_code/dataset/color250/125_3.png
- DWCA_code/dataset/color250/125_4.png
- DWCA_code/dataset/color250/125_5.png
- DWCA_code/dataset/color250/125_6.png
- DWCA_code/dataset/color250/126.png
- DWCA_code/dataset/color250/126_1.png
- DWCA_code/dataset/color250/126_2.png
- DWCA_code/dataset/color250/126_3.png
- DWCA_code/dataset/color250/126_4.png
- DWCA_code/dataset/color250/126_5.png
- DWCA_code/dataset/color250/126_6.png
- DWCA_code/dataset/color250/127.png
- DWCA_code/dataset/color250/127_1.png
- DWCA_code/dataset/color250/127_2.png
- DWCA_code/dataset/color250/127_3.png
- DWCA_code/dataset/color250/127_4.png
- DWCA_code/dataset/color250/127_5.png
- DWCA_code/dataset/color250/127_6.png
- DWCA_code/dataset/color250/128.png
- DWCA_code/dataset/color250/128_1.png
- DWCA_code/dataset/color250/128_2.png
- DWCA_code/dataset/color250/128_3.png
- DWCA_code/dataset/color250/128_4.png
- DWCA_code/dataset/color250/128_5.png
- DWCA_code/dataset/color250/128_6.png
- DWCA_code/dataset/color250/129.png
- DWCA_code/dataset/color250/129_1.png
- DWCA_code/dataset/color250/129_2.png
- DWCA_code/dataset/color250/129_3.png
- DWCA_code/dataset/color250/129_4.png
- DWCA_code/dataset/color250/129_5.png
- DWCA_code/dataset/color250/129_6.png
- DWCA_code/dataset/color250/12_1.png
- DWCA_code/dataset/color250/12_2.png
- DWCA_code/dataset/color250/12_3.png
- DWCA_code/dataset/color250/12_4.png
- DWCA_code/dataset/color250/12_5.png
- DWCA_code/dataset/color250/12_6.png
- DWCA_code/dataset/color250/13.png
- DWCA_code/dataset/color250/130.png
- DWCA_code/dataset/color250/130_1.png
- DWCA_code/dataset/color250/130_2.png
- DWCA_code/dataset/color250/130_3.png
- DWCA_code/dataset/color250/130_4.png
- DWCA_code/dataset/color250/130_5.png
- DWCA_code/dataset/color250/130_6.png
- DWCA_code/dataset/color250/131.png
- DWCA_code/dataset/color250/131_1.png
- DWCA_code/dataset/color250/131_2.png
- DWCA_code/dataset/color250/131_3.png
- DWCA_code/dataset/color250/131_4.png
- DWCA_code/dataset/color250/131_5.png
- DWCA_code/dataset/color250/131_6.png
- DWCA_code/dataset/color250/132.png
- DWCA_code/dataset/color250/132_1.png
- DWCA_code/dataset/color250/132_2.png
- DWCA_code/dataset/color250/132_3.png
- DWCA_code/dataset/color250/132_4.png
- DWCA_code/dataset/color250/132_5.png
- DWCA_code/dataset/color250/132_6.png
- DWCA_code/dataset/color250/133.png
- DWCA_code/dataset/color250/133_1.png
- DWCA_code/dataset/color250/133_2.png
- DWCA_code/dataset/color250/133_3.png
- DWCA_code/dataset/color250/133_4.png
- DWCA_code/dataset/color250/133_5.png
- DWCA_code/dataset/color250/133_6.png
- DWCA_code/dataset/color250/134.png
- DWCA_code/dataset/color250/134_1.png
- DWCA_code/dataset/color250/134_2.png
- DWCA_code/dataset/color250/134_3.png
- DWCA_code/dataset/color250/134_4.png
- DWCA_code/dataset/color250/134_5.png
- DWCA_code/dataset/color250/134_6.png
- DWCA_code/dataset/color250/135.png
- DWCA_code/dataset/color250/135_1.png
- DWCA_code/dataset/color250/135_2.png
[truncated: 1,521 more entries]
